# Supplementary material for: Mucospheres produced by a mixotrophic protist impact ocean carbon cycling
Source: Nat Commun. 2022 Mar 14;13:1301. doi: 10.1038/s41467-022-28867-8 (PMC8921327; doi:10.1038/s41467-022-28867-8)
Supplement: Supplementary file 4 — Supplementary Data 1 [file 41467_2022_28867_MOESM4_ESM.xlsx]

## Sheet: IMOS NRS Cell Abundance
Date	IMOS National Reference Station Sites - Abundance in cells L-1
	Port Hacking	Yongala	Rottnest	Nth Stradbroke	Ningaloo	Maria Island	Kangaroo Island	Esperence	Darwin
2009-01-01							175
2009-02-01	111						0
2009-03-01	235
2009-04-01	0					0
2009-05-01	0					20		85
2009-06-01	23					0	41	0
2009-07-01	0					0
2009-08-01	0					17
2009-09-01	0	0		85		51		1031
2009-10-01	175		0	122		0	0
2009-11-01	0	0		112		0	0
2009-12-01	0	0	0	0		0	18	0
2010-01-01	0	0		0		0	45
2010-02-01		54		0
2010-03-01	0		0	0		0	1104	518
2010-04-01		47	0	0		0	374
2010-05-01	0	0	25	0		0
2010-06-01	0		0	0		25		0
2010-07-01	89	46	0	207		0
2010-08-01	45	0	99	0
2010-09-01	95	0	82	0
2010-10-01	24			0		20		233
2010-11-01	67	166	24	21	0	0	151
2010-12-01	80	0	53	0		0	152
2011-01-01		0	0	0		0	452	26
2011-02-01	0	99	18	0	0	0	262
2011-03-01	74	0	50	31		0	312
2011-04-01	0	0	54	0		54	0
2011-05-01	0	25	94	0	23	0		0
2011-06-01	71	0	44	56					50
2011-07-01	85	50	101	0	0	0	0
2011-08-01	0	51	24	0		0		179
2011-09-01	189	780	0	0
2011-10-01	0	0	0	0		0	116		0
2011-11-01	201		0	0	26	0	36	0
2011-12-01	0	53	0	17		0	0
2012-01-01		0	0			0	108		51
2012-02-01	0	0	0	117	0	0	2608	0
2012-03-01	166	0	0	0		20
2012-04-01		24.88				0	124		0
2012-05-01	0	50.51	48.22	0	295.28	0
2012-06-01		0		0				0
2012-07-01	100.5	22.91	0	41.03		0			0
2012-08-01	203.05	200	0	0	92.42	0
2012-09-01	0	0	78.53	192.86		0		202.22
2012-10-01	502.51	0	0	25.25		0			0
2012-11-01	1004.02	25	26.18	0	200	0
2012-12-01	304.26	133.33	0	48.83				24.85	32.94
2013-01-01		0	0	105.49		0
2013-02-01	0	25.77	197.24		73.53	0	0
2013-03-01	0			0		0		9.96
2013-04-01	351.76	0	0	49.21		0	0		326.44
2013-05-01	176.77	26.46	25.15	75.76	0	48.78	97.47
2013-06-01	0	100.2				0			80.08
2013-07-01	601.2	52.63	217.39	117.07		46.73		26.34
2013-08-01	0	0		294.12	24.73	0	0
2013-09-01	0	195.89	0	0		0			26.46
2013-10-01	0	0	0	183.54
2013-11-01	0	253.04	52.63	89.55		0
2013-12-01	0	25.51	65.36	692.38		503.12
2014-01-01	201.21	0	0				0
2014-02-01	302.42	0	45.45	0		0
2014-03-01	0	0	0	25.23		0	171.07
2014-04-01	75.76	51.98		102.04		24.27
2014-05-01		50.61	47.71	0		0	0
2014-06-01	0	25	0	0		0
2014-07-01	75.15	24.39	0	120.97		24.2	0
2014-08-01	0	0	0	24.7		72.6
2014-09-01	0	0	25.38	0		0
2014-10-01	336.02	300	0	75		0
2014-11-01	0	0	0	0		0	0
2014-12-01	0	20	0	35		125	0
2015-01-01	3350.08	52.08	25	0
2015-02-01	114.29	0	0	0		0	0
2015-03-01	24.75	0	0			0			0
2015-04-01		0		100.91		220.59	24.3
2015-05-01	24.75	0	0	25.2		0
2015-06-01	0	0		0			0
2015-07-01	25	0	0	49.65		25
2015-08-01	0	0	0	0		0			0
2015-09-01		50	0	0			0
2015-10-01	0	0	0	0		0
2015-11-01	0	0		0		0	24.3		26.6
2015-12-01		0	0	0		0
2016-01-01		0		0
2016-02-01	0	0	126.74			23.92	0		52.63
2016-03-01	0	0	0	0		0
2016-04-01	0	0	0	0		0
2016-05-01	25	0	93.46	0		250	25		66.67
2016-06-01	0	0	66.67	23.58		0
2016-07-01	0	0				0			0
2016-08-01	0	0		0		0
2016-09-01	25	0	0	73.67		0	75.76
2016-10-01	0	0	0	75.38
2016-11-01		0	0	0		0	0		0
2016-12-01	0	0	0	802.83
2017-01-01		0	0	0		27.47
2017-02-01	0	33.33	0	0		0			0
2017-03-01	0	0	0			0	0
2017-04-01	0	0	0	57.14		37.04
2017-05-01	25.13	126.98	0	0		0	0		0
2017-06-01	0	68.73	48.54	0		0
2017-07-01	0	0		0					0
2017-08-01	0	78.13	0	0		0
2017-09-01	0	0	96.15	0		0	0
2017-10-01		0	0	0		0			0
2017-11-01		25.77	0	46.86		0	126.98
2017-12-01	40.82	0	0	0		0
2018-01-01	75	0	0	0		0
2018-02-01	77.32	0	0	0		0			0
2018-03-01	0	25.51	0	0		0	0
2018-04-01		0	0	0		0
2018-05-01	77.67	0	0	0		0	25.25		0
2018-06-01	0	0	0			0
2018-07-01	0	0	0	0		0			0
2018-08-01		0	0	0			49.02
2018-09-01	0	0	0	0		198.61
2018-10-01	0	100	0	24.65		0			0
2018-11-01	0	0	0	0
2018-12-01	0		0			0	0
2019-01-01		76.92	0	340.83		41.45
Average	97.5192	34.1185	20.5663	45.9483	61.2467	18.7578	136.677	137.375	28.5128
Maximum	3350.08	780	217.39	802.83	295.28	503.12	2608	1031	326.44
Note: Values of 0 represent when samples were taken and Prorocentrum spp. not observed and blank cells repesent occasions when samples were not taken.

## Sheet: Measured Carbon Values
Prorocentrum Cell Count During Growth Period (µL)
Day	0	1	2	3	4	5	6	7	8
Axenic Prorocentrum replicate 1	4.3	5.719	7.60627	10.1163	20.57	26.741	30.63	34.3056	40.08
Axenic Prorocentrum replicate 2	4.95	6.5835	8.75606	11.6456	19.75	25.675	32.23	36.0976	42.18		*calculated assuming growth rates between points
Axenic Prorocentrum replicate 3	5	6.65	8.8445	11.7632	19.1	24.83	34.51	38.6512	44.04		*actual measured sample
Cell Count During Growth Period (mL)
Day	0	1	2	3	4	5	6	7	8	SUM
Axenic Prorocentrum replicate 1	4300	5719	7606.27	10116.3	20570	26741	30630	34305.6	40080	180068
Axenic Prorocentrum replicate 2	4950	6583.5	8756.06	11645.6	19750	25675	32230	36097.6	42180	187868
Axenic Prorocentrum replicate 3	5000	6650	8844.5	11763.2	19100	24830	34510	38651.2	44040	193389
No. Mucospheres (assuming 7.3% production rate)
Day	0	1	2	3	4	5	6	7	8	SUM
Axenic Prorocentrum replicate 1	313.9	417.487	555.258	738.493	1501.61	1952.09	2235.99	2504.31	2925.84	13145
Axenic Prorocentrum replicate 2	361.35	480.596	639.192	850.125	1441.75	1874.27	2352.79	2635.12	3079.14	13714.3
Axenic Prorocentrum replicate 3	365	485.45	645.649	858.713	1394.3	1812.59	2519.23	2821.54	3214.92	14117.4
Measured Carbon Values of Each Fraction (mg L-1)
Fraction	Axenic Prorocentrum replicate 1	Axenic Prorocentrum replicate 2	Axenic Prorocentrum replicate 3
C in Whole Water (mg L-1)	14.59	14.21	13.12
Calculated C in Mucus (mg L-1)	0.69	0.61	0.81
Calculated C in Cells (mg L-1)	0.61	0.74	0.73
Corrected C in Spent Medium Filtrate (mg L-1)	12.7	12.72	12.08
*10 mL of sample was analyzed after 1:3 dilution (30 mL total)
Carbon of Each Fraction Calculated
Fraction	Axenic Prorocentrum replicate 1	Axenic Prorocentrum replicate 2	Axenic Prorocentrum replicate 3
C in Whole Water (mg C in 10 mL sample)	0.4377	0.4263	0.3936
Calculated C in Mucus (mg C in 10 mL sample)	0.0207	0.0183	0.0243
Calculated C in Cells (mg C in 10 mL sample)	0.0183	0.0222	0.0219
Corrected C in Spent Medium Filtrate (mg C in 10 mL sample)	0.381	0.3816	0.3624
Cells in cell pellet after centrifugation and resuspension (mL)	31350	22380	28820
Total Cells in 10mL Cell Pellet	313500	223800	288200
Intracellular C cell-1 (mg)	5.83732e-08	9.91957e-08	7.59889e-08	Average	Stdev
Intracellular C cell-1 (pg)	58.3732	99.1957	75.9889	77.8526	20.475
Total Cumulative Cells (10 mL)	1.80068e+06	1.87868e+06	1.93389e+06
Dissolved C excreted per cell (mg cell-1)	2.11586e-07	2.03122e-07	1.87394e-07
Dissolved C excreted per cell (mg cell-1 d-1)	2.64483e-08	2.53902e-08	2.34243e-08	Average	Stdev
Dissolved C excreted per cell (pg cell-1 d-1)	26.4483	25.3902	23.4243	25.0876	1.53455
Total number of mucospheres	131450	137143	141174
C mucosphere-1 (mg)	1.57475e-07	1.33437e-07	1.72128e-07	Average	Stdev
C mucosphere-1 (pg)	157.475	133.437	172.128	154.347	19.5343

## Sheet: Export Calculations
Estimate of POC in mucospheres with lowest average cell number at one IMOS-NRSP site (Maria Island).				Estimate of POC in mucospheres with highest average cell number at one IMOS-NRSP site (Kangaroo Island).				Estimate of POC in mucospheres with maximum recorded cell number at one IMOS-NRSP site (Port Hacking).
Rational	Formula/Value	Units		Rational	Formula/Value	Units		Rational	Formula/Value	Units		Proportion Empty Mucosphere Contribution of Total C Export
Beginning with 1 m2 of ocean area, and multiplying by 60 m to represent the volume of the euphotic zone below it =	60	m3		Beginning with 1 m2 of ocean area, and multiplying by 60 m to represent the volume of the euphotic zone below it =	60	m3		Beginning with 1 m2 of ocean area, and multiplying by 60 m to represent the volume of the euphotic zone below it =	60	m3		Literature Values for POC Export	Lowest Average Cell Abundance	Highest Average Cell Abundance	Maximum Cell Abundance
Convert this to Litres =	60000	L m-2		Convert this to Litres =	60000	L m-2		Convert this to Litres =	60000	L m-2		Aggregate export 110 mg C m-2 d-1 (as per Le Moigne et al. 2019)	0.000367795	0.002652	0.0648481
The average cell abundance of P. cf. balticum is 19 cells L-1 (from IMOS-NRSP microscope data averaged across all sites) so the number of cells in this volume is =	1140000	cells m-2		The average cell abundance of P. cf. balticum is 137 cells L-1 (from IMOS-NRSP microscope data averaged across all sites) so the number of cells in this volume is =	8220000	cells m-2		The average cell abundance of P. cf. balticum is 3350 cells L-1 (from IMOS-NRSP microscope data averaged across all sites) so the number of cells in this volume is =	201000000	cell m-2		Faecal pellet export 218 mg C m-2 d-1 (as per Le Moigne et al. 2019)	0.000185585	0.00133816	0.0327215
Assuming a 23% mucosphere production rate day-1 estimated from the mucosphere production experiment in the presence of eukaryotic prey under low light. The total number of mucospheres produced daily=	262200	mucospheres m-2 d-1		Assuming a 23% mucosphere production rate day-1 estimated from the mucosphere production experiment in the presence of eukaryotic prey under low light. The total number of mucospheres produced daily=	1890600	mucospheres m-2 d-1		Assuming a 23% mucosphere production rate day-1 estimated from the mucosphere production experiment in the presence of eukaryotic prey under low light. The total number of mucospheres produced daily=	46230000	mucospheres m-2 d-1		Appendicularian export 0.60 and 1,257 mg C m-2 d-1 (Alldredge 2005)	3.21857e-05	0.000232076	0.00567485
With an average of 154.3 pg carbon mucosphere-1, the total amount of carbon produced daily in pg=	40457460	pg C m-2 d-1		With an average of 154.3 pg carbon mucosphere-1, the total amount of carbon produced daily in pg=	291719580	pg C m-2 d-1		With an average of 154.3 pg carbon mucosphere-1, the total amount of carbon produced daily in pg=	7.13329e+09	pg C m-2 d-1		POC export 20 Gt C (Zhang et al. 2018)	0.000239532	0.00172715	0.0422333
Converted to mg C m-2 d-1 (as in Alldredge 2005)=	0.0404575	mg C m-2 d-1		Converted to mg C m-2 d-1 (as in Alldredge 2005)=	0.29172	mg C m-2 d-1		Converted to mg C m-2 d-1 (as in Alldredge 2005)=	7.13329	mg C m-2 d-1
Scaling this globally using the area of world's oceans in km2 excluding the Arctic and Southern Oceans (as per Eakins and Sharman 2010 https://www.ngdc.noaa.gov/mgg/global/etopo1_ocean_volumes.html)=	324416000	km2		Scaling this globally using the area of world's oceans in km2 excluding the Arctic and Southern Oceans (as per Eakins and Sharman 2010 https://www.ngdc.noaa.gov/mgg/global/etopo1_ocean_volumes.html)=	324416000	km2		Scaling this globally using the area of world's oceans in km2 excluding the Arctic and Southern Oceans (as per Eakins and Sharman 2010 https://www.ngdc.noaa.gov/mgg/global/etopo1_ocean_volumes.html)=	324416000	km2		Proportion Mucosphere Laden with Prey Contribution of Total C Export
Converting this to m2 =	324416000000000	m2		Converting this to m2 =	324416000000000	m2		Converting this to m2 =	324416000000000	m2		Literature Values for POC Export	Lowest Average Cell Abundance	Highest Average Cell Abundance	Maximum Cell Abundance
Therefore, the POC produced as mucospheres daily globally is =	13125047343360	mg C d-1		Therefore, the POC produced as mucospheres daily globally is =	94638499265280	mg C d-1		Therefore, the POC produced as mucospheres daily globally is =	2.31415e+15	mg C d-1		Aggregate export 110 mg C m-2 d-1 (as per Le Moigne et al. 2019)	0.00156211	0.0112636	0.275425
Converted to kg =	1.3125e+07	kg C d-1		Converted to kg =	9.46385e+07	kg C d-1		Converted to kg =	2.31415e+09	kg C d-1		Faecal pellet export 218 mg C m-2 d-1 (as per Le Moigne et al. 2019)	0.000788221	0.00568349	0.138976
Converted to tonnes =	13125	t C d-1		Converted to tonnes =	94638.5	t C d-1		Converted to tonnes =	2.31415e+06	t C d-1		Appendicularian export 0.60 and 1,257 mg C m-2 d-1	0.0001367	0.000985681	0.0241024
Converted to Gt =	1.3125e-05	Gt C d-1		Converted to Gt =	9.46385e-05	Gt C d-1		Converted to Gt =	0.00231415	Gt C d-1		POC export 20 Gt C (Zhang et al. 2018)	0.00101735	0.00733562	0.179375
Converted to annual Gt=	0.00479064	Gt C y-1		Converted to annual Gt=	0.0345431	Gt C y-1		Converted to annual Gt=	0.844666	Gt C y-1
Bacteria in Mucosphere (minimum)		Units		Bacteria in Mucosphere (minimum)		Units		Bacteria in Mucosphere (minimum)		Units		Area of Worlds Oceans (km2)
Average mucosphere is 100 µm in diameter so the volume is 524,000 µm3. Convert this to mL (1 µm3 = 10-12 mL)	5.24e-07	mL		Average mucosphere is 100 µm in diameter so the volume is 524,000 µm3. Convert this to mL (1 µm3 = 10-12 mL)	5.24e-07	mL		Average mucosphere is 100 µm in diameter so the volume is 524,000 µm3. Convert this to mL (1 µm3 = 10-12 mL)	5.24e-07	mL		Atlantic	85133000
Approximate porportion of 1 mL	5.24e-05	%		Approximate porportion of 1 mL	5.24e-05	%		Approximate porportion of 1 mL	5.24e-05	%		Indian	70560000
Assuming 106 bacteria per mL of seawater, a conservative estimate for bacteria per mucosphere (without attraction) purely based on area used in a mL of seawater and all bacteria in that area become trapped=	52.4	cells		Assuming 106 bacteria per mL of seawater, a conservative estimate for bacteria per mucosphere (without attraction) purely based on area used in a mL of seawater and all bacteria in that area become trapped=	52.4	cells		Assuming 106 bacteria per mL of seawater, a conservative estimate for bacteria per mucosphere (without attraction) purely based on area used in a mL of seawater and all bacteria in that area become trapped=	52.4	cells		Pacific	161760000
Assuming bacteria have a carbon content of 20 fg C cell-1 (Lee and Fuhrman 1987) and an average of 52 bacteria cells mucosphere-1. The additional carbon added by bacteria in fg mucosphere-1 is=	1048	fg C		Assuming bacteria have a carbon content of 20 fg C cell-1 (Lee and Fuhrman 1987) and an average of 52 bacteria cells mucosphere-1. The additional carbon added by bacteria in fg mucosphere-1 is=	1048	fg C		Assuming bacteria have a carbon content of 20 fg C cell-1 (Lee and Fuhrman 1987) and an average of 52 bacteria cells mucosphere-1. The additional carbon added by bacteria in fg mucosphere-1 is=	1048	fg C		South China Sea	6963000
This converted to pg mucosphere-1=	1.048	pg C mucosphere-1		This converted to pg mucosphere-1=	1.048	pg C mucosphere-1		This converted to pg mucosphere-1=	1.048	pg C mucosphere-1		Southern Ocean (SO)	21960000
Converted to mg mucosphere-1=	1.048e-09	mg C mucosphere-1		Converted to mg mucosphere-1=	1.048e-09	mg C mucosphere-1		Converted to mg mucosphere-1=	1.048e-09	mg C mucosphere-1		Arctic Ocean (AO)	15558000
												TOTAL minus SO and AO	324416000
Eukaryotes in Mucosphere (minimum)		Units		Eukaryotes in Mucosphere (minimum)		Units		Eukaryotes in Mucosphere (minimum)		Units
Carbon per cell scales with cell volume (Strathmann 1967). Assuming spherical cells of 10 µm in diameter (conservative estimate), the volume of 523 µm3, therefore a carbon content of ~50 pg cell. Assuming an average of 10 cells mucosphere-1. The additional carbon added by eukaryotes in pg/mucosphere is=	500	pg C mucosphere-1		Carbon per cell scales with cell volume (Strathmann 1967). Assuming spherical cells of 10 µm in diameter (conservative estimate), the volume of 523 µm3, therefore a carbon content of ~50 pg cell. Assuming an average of 10 cells mucosphere-1. The additional carbon added by eukaryotes in pg/mucosphere is=	500	pg C mucosphere-1		Carbon per cell scales with cell volume (Strathmann 1967). Assuming spherical cells of 10 µm in diameter (conservative estimate), the volume of 523 µm3, therefore a carbon content of ~50 pg cell. Assuming an average of 10 cells mucosphere-1. The additional carbon added by eukaryotes in pg/mucosphere is=	500	pg C mucosphere-1
Converted to mg =	5e-07	mg C mucosphere-1		Converted to mg =	5e-07	mg C mucosphere-1		Converted to mg =	5e-07	mg C mucosphere-1
So, the total carbon contribution with bacteria and eukaryotes is:				So, the total carbon contribution with bacteria and eukaryotes is:				So, the total carbon contribution with bacteria and eukaryotes is:
Rational	Formula/Value	Units		Rational	Formula/Value	Units		Rational	Formula/Value	Units
Beginning with 1 m2 of ocean area, and multiplying by 60 m to represent the volume of the euphotic zone below it =	60	m3		Beginning with 1 m2 of ocean area, and multiplying by 60 m to represent the volume of the euphotic zone below it =	60	m3		Beginning with 1 m2 of ocean area, and multiplying by 60 m to represent the volume of the euphotic zone below it =	60	m3
Convert this to Litres =	60000	L m-2		Convert this to Litres =	60000	L m-2		Convert this to Litres =	60000	L m-2
The average cell abundance of P. cf. balticum is 19 cells L-1 (from IMOS-NRSP microscope data averaged across all sites) so the number of cells in this volume is =	1140000	cells m-2		The average cell abundance of P. cf. balticum is 137 cells L-1 (from IMOS-NRSP microscope data averaged across all sites) so the number of cells in this volume is =	8220000	cells m-2		The average cell abundance of P. cf. balticum is 3350 cells L-1 (from IMOS-NRSP microscope data averaged across all sites) so the number of cells in this volume is =	201000000	cells m-2
Assuming a 23% mucosphere production rate day-1 estimated from the mucosphere production experiment in the presence of eukaryotic prey under low light. The total number of mucospheres produced daily=	262200	mucospheres m-2 d-1		Assuming a 23% mucosphere production rate day-1 estimated from the mucosphere production experiment in the presence of eukaryotic prey under low light. The total number of mucospheres produced daily=	1890600	mucospheres m-2 d-1		Assuming a 23% mucosphere production rate day-1 estimated from the mucosphere production experiment in the presence of eukaryotic prey under low light. The total number of mucospheres produced daily=	46230000	mucospheres m-2 d-1
With an average of 154.3 pg carbon per mucosphere, the total amount of carbon contributed daily with 52 bacterial cells and 10 eukaryotic cells in pg=	1.71832e+08	pg C m-2 d-1		With an average of 154.3 pg carbon per mucosphere, the total amount of carbon contributed daily with 52 bacterial cells and 10 eukaryotic cells in pg=	1.239e+09	pg C m-2 d-1		With an average of 154.3 pg carbon per mucosphere, the total amount of carbon contributed daily with 52 bacterial cells and 10 eukaryotic cells in pg=	3.02967e+10	pg C m-2 d-1
Converted to mg C m-2 d-1 (1 kg=106 mg) (as in Alldredge 2005)=	0.171832	mg C m-2 d-1		Converted to mg C m-2 d-1 (1 kg=106 mg) (as in Alldredge 2005)=	1.239	mg C m-2 d-1		Converted to mg C m-2 d-1 (1 kg=106 mg) (as in Alldredge 2005)=	30.2967	mg C m-2 d-1
Scaling this globally using the area of world's oceans in km2 excluding the Arctic and Southern Oceans (as per Eakins and Sharman 2010 https://www.ngdc.noaa.gov/mgg/global/etopo1_ocean_volumes.html)=	324416000	km2		Scaling this globally using the area of world's oceans in km2 excluding the Arctic and Southern Oceans (as per Eakins and Sharman 2010 https://www.ngdc.noaa.gov/mgg/global/etopo1_ocean_volumes.html)=	324416000	km2		Scaling this globally using the area of world's oceans in km2 excluding the Arctic and Southern Oceans (as per Eakins and Sharman 2010 https://www.ngdc.noaa.gov/mgg/global/etopo1_ocean_volumes.html)=	324416000	km2
Converting this to m2 =	324416000000000	m2		Converting this to m2 =	324416000000000	m2		Converting this to m2 =	324416000000000	m2
Therefore, the POC produced as mucospheres daily globally is =	5.57451e+13	mg C d-1		Therefore, the POC produced as mucospheres daily globally is =	4.01952e+14	mg C d-1		Therefore, the POC produced as mucospheres daily globally is =	9828746567984640	mg C d-1
Converted to kg =	5.57451e+07	kg C d-1		Converted to kg =	4.01952e+08	kg C d-1		Converted to kg =	9.82875e+09	kg C d-1
Converted to tonnes =	55745.1	t C d-1		Converted to tonnes =	401952	t C d-1		Converted to tonnes =	9.82875e+06	t C d-1
Converted to Gt =	5.57451e-05	Gt C d-1		Converted to Gt =	0.000401952	Gt C d-1		Converted to Gt =	0.00982875	Gt C d-1
Converted to annual Gt=	0.020347	Gt C y-1		Converted to annual Gt=	0.146712	Gt C y-1		Converted to annual Gt=	3.58749	Gt C y-1
References:
Alldredge, A. L. The contribution of discarded appendicularian houses to the flux of particulate organic carbon from oceanic surface waters. In Gorsky, G., Youngbluth, M. & Deibel, D. (Eds). Response of marine ecosystems to global change: Ecological impact of appendicularians, 309-326 (Éditions des archives contemporaines, 2005).
Eakins, B. W. & Sharman, G. F. Volumes of the World’s Oceans from ETOPO1 Vol. 7 (NOAA National Geophysical Data Center, 2010).
Lee, S. & Fuhrman, J. A. Relationships between biovolume and biomass of naturally derived marine bacterioplankton. Applied and environmental microbiology 53, 1298-1303 (1987).
Le Moigne, F. A. C. Pathways of organic carbon downward transport by the oceanic biological carbon pump. Frontiers in Marine Science 6, 634 (2019).
Strathmann, R. R. Estimating the organic carbon content of phytoplankton from cell volume or plasma volume 1. Limnology and oceanography 12, 411-418 (1967).
Zhang, C. et al. Evolving paradigms in biological carbon cycling in the ocean. National Science Review 5, 481-499 (2018).
